# Supplementary material for: Cluster-independent marker feature identification from single-cell omics data using SEMITONES
Source: Nucleic Acids Res. 2022 Jul 31;50(18):e107. doi: 10.1093/nar/gkac639 (PMC9561473; doi:10.1093/nar/gkac639)
Supplement: gkac639_Supplemental_Files [file gkac639_supplemental_files.zip]

Archive with 2 entries (2 files):
- supplement.pdf
- SupplementalTable4.csv
