# Supplementary material for: Cluster-independent marker feature identification from single-cell omics data using SEMITONES
Source: Nucleic Acids Res. 2022 Jul 31;50(18):e107. doi: 10.1093/nar/gkac639 (PMC9561473; doi:10.1093/nar/gkac639)
Supplement: gkac639_Supplemental_Files [file gkac639_supplemental_files.zip › SupplementalTable4.csv]

annotation	motifs
ERYTHROCYTE	AMYB AP4 ATOH1 BHLHA15 CRX EKLF GATA1 GATA2 GATA3 GATA4 GATA6 GATA:SCL KLF14 KLF3 KLF4 KLF5 KLF6 KLF9 MYB MYOD NEUROD1 NEUROG2 NF1-HALFSITE OLIG2 SCL SP2 SP5 TCF21 TCF4 TRPS1 TWIST2
CD4_MEMORY
B_NAIVE	ASCL1 ASCL2 ATF1 ATF2 BMAL1 BRN1 CRE E2A EBF EBF1 EBF2 ELF1 ETS1 FLI1 HEB IRF1 IRF2 IRF3 IRF4 IRF8 JUND KLF5 KLF6 NFKB-P50,P52 NFKB-P65 NFKB-P65-REL NPAS2 OCT11 OCT2 OCT4 OCT4-SOX2-TCF-NANOG OCT6 PAX5 PAX6 PAX8 PRDM1 PTF1A PU.1 PU.1-IRF PU.1:IRF8 SLUG SP2 SP5 SPIB ZEB1 ZEB2
CD8_EFFECTOR_MEMORY	AP-1 ATF1 ATF2 ATF3 ATF7 BATF BRACHYURY BZIP:IRF C-JUN-CRE CRE EHF ELF1 ELF3 ELF4 ELK1 ELK4 EOMES ERG ETS ETS1 ETS1-DISTAL ETS:RUNX ETV1 ETV2 ETV4 EWS:ERG-FUSION EWS:FLI1-FUSION FLI1 FOSL2 FOXK1 FOXK2 FOXO3 FOXP1 FRA1 FRA2 GABPA GATA IRF4 JUN-AP1 JUNB JUND LEF1 MEIS1 RUNX RUNX-AML RUNX1 RUNX2 SPDEF TBET TBR1 TBX21 TBX5 TBX6 TCF3 TGIF1 TGIF2
MONO_CLAS	AP-1 ATF1 ATF2 ATF3 ATF4 ATF7 BACH2 BATF C-JUN-CRE CEBP CEBP:AP1 CEBP:CEBP CHOP COUP-TFII DMRT1 EAR2 EKLF ELF5 FOSL2 FRA1 FRA2 GRHL2 HLF JUN-AP1 JUNB KLF3 KLF4 KLF5 KLF6 KLF9 NFIL3 SP2 SP5 SPIB
GMP	AMYB AP-1 ATF3 ATF4 ATOH1 BACH2 BATF BHLHA15 CEBP CEBP:AP1 CHOP EHF ELF4 ELF5 ERG ETS1 ETV2 FLI1 FOSL2 FRA1 FRA2 HLF HOXA10 IRF1 IRF2 IRF3 IRF4 IRF8 JUN-AP1 JUNB NEUROG2 NFIL3 NRF2 OLIG2 PU.1 PU.1-IRF PU.1:IRF8 RUNX RUNX-AML RUNX1 RUNX2 SPIB TCF21 TCF4 TWIST2
MONO_INT	AP-1 ATF1 ATF2 ATF3 ATF4 ATF7 BACH1 BACH2 BATF BHLHE40 BHLHE41 BMAL1 BZIP:IRF C-JUN-CRE C-MYC CEBP CEBP:AP1 CEBP:CEBP CHOP CLOCK COUP-TFII CRE E-BOX EAR2 EHF ELF1 ELF3 ELF4 ELF5 ELK1 ELK4 ERG ERRA ERRG ESRRB ETS ETS1 ETS1-DISTAL ETS:RUNX ETV1 ETV2 ETV4 EWS:ERG-FUSION EWS:FLI1-FUSION FLI1 FOSL2 FOXO1 FRA1 FRA2 GABPA GFI1B HIF-1A HIF-1B HLF HNF4A IRF1 IRF2 IRF3 IRF4 IRF8 IRF:BATF ISRE JUN-AP1 JUNB …
GP	AMYB AP-1 ATF1 ATF3 ATF4 BATF BMYB CEBP CEBP:AP1 CHOP FOSL2 FRA1 FRA2 HLF HOXA10 HOXD10 IRF1 IRF2 IRF3 IRF4 IRF8 JUNB MYB NFIL3 PRDM1 PU.1-IRF PU.1:IRF8 RUNX-AML RUNX2 SPIB T1ISRE
pDC	AP4 ASCL1 ASCL2 ATOH1 BHLHA15 BZIP:IRF E2A ERG ETS1 ETS1-DISTAL ETS:E-BOX ETS:RUNX ETV1 ETV2 ETV4 EWS:ERG-FUSION EWS:FLI1-FUSION FLI1 GABPA HEB IRF1 IRF2 IRF3 IRF4 IRF8 MEF2D MYF5 MYOD MYOG NEUROD1 NEUROG2 OLIG2 PBX2 PRDM9 PTF1A PU.1 PU.1-IRF PU.1:IRF8 RFX RFX2 RFX5 RUNX RUNX-AML RUNX1 RUNX2 SCL SLUG SMAD2 SMAD3 SMAD4 SOX10 SPIB TCF12 TCF21 TCF4 TWIST TWIST2 UNKNOWN-ESC-ELEMENT ZBTB18 ZEB1 ZEB2
HSC	AP4 ASCL1 ATOH1 BACH1 BHLHA15 BMAL1 CDX2 CDX4 EHF ELF1 ELF3 ELF4 ELF5 ELK1 ELK4 EOMES ERG ETS1 ETS1-DISTAL ETS:E-BOX ETV1 ETV2 ETV4 EWS:ERG-FUSION EWS:FLI1-FUSION FLI1 FOXO1 GABPA GATA GATA1 GATA2 GATA3 GATA4 GATA6 GATA:SCL HOXA1 HOXA11 HOXA2 HOXB13 HOXB4 HOXC9 HOXD13 MNT MYF5 NEUROD1 NEUROG2 NF1 NF1-HALFSITE NPAS NRF2 OLIG2 PBX2 PDX1 PTF1A PU.1 RFX RFX1 RFX2 RFX6 RUNX RUNX-AML RUNX1 RUNX2 SCL SM…
CD4_MEMORY	AP-1 ATF3 ATF7 BATF C-JUN-CRE E2A EGR2 ELK4 ERG ETS1 ETS:RUNX ETV1 ETV2 ETV4 EWS:FLI1-FUSION FLI1 FOSL2 FOXA2 FOXF1 FOXK1 FOXL2 FOXO1 FOXO3 FOXP1 FRA1 FRA2 GABPA JUN-AP1 JUNB LEF1 NFKB-P50,P52 NFKB-P65 NFKB-P65-REL RFX RFX2 RFX6 RORGT RUNX RUNX-AML RUNX1 SP2 SP5 TCF3 TCF7 X-BOX ZEB1
CD4_MEMORY	ARE ELF1 ELK1 ELK4 ERG ETS1 ETS1-DISTAL ETS:RUNX ETV1 ETV2 ETV4 EWS:ERG-FUSION EWS:FLI1-FUSION FLI1 FOXA2 FOXF1 FOXK1 FOXK2 FOXO1 FOXO3 FOXP1 GABPA GATA GATA3 KLF5 LEF1 MAZ PGR RUNX RUNX-AML RUNX1 RUNX2 SOX10 SPDEF TCF3 TCF7 TCFL2
CD4_MEMORY
HSC	AP4 ATOH1 BHLHA15 CDX4 EHF ELF3 ELF4 ELK1 ELK4 ERG ETS1 ETS1-DISTAL ETS:E-BOX ETV1 ETV2 ETV4 EWS:ERG-FUSION EWS:FLI1-FUSION FLI1 FOXO1 GABPA GATA1 GATA2 GATA3 GATA4 GATA6 GATA:SCL HOXA11 HOXB13 HOXC9 HOXD11 NEUROD1 NEUROG2 NF1 OLIG2 PBX2 PDX1 RUNX RUNX-AML RUNX1 RUNX2 SCL SPDEF TCF21 TCF4 TLX? TRPS1 TWIST2 ZBTB18
MONO_CLAS	AP-1 ATF1 ATF2 ATF3 ATF4 ATF7 BACH2 BATF C-JUN-CRE CEBP CEBP:AP1 CEBP:CEBP CHOP EHF EKLF ELF3 ELF5 ETS1 EWS:ERG-FUSION FOSL2 FRA1 FRA2 HLF JUN-AP1 JUNB KLF3 KLF4 KLF5 KLF6 NFIL3 PU.1 SP2 SP5 SPIB
CD4_MEMORY	ELF1 ELK1 ELK4 ERG ETS1 ETS1-DISTAL ETS:RUNX ETV1 ETV2 ETV4 EWS:ERG-FUSION EWS:FLI1-FUSION FLI1 GABPA LEF1 MAZ RUNX RUNX-AML RUNX1 RUNX2 SOX6 TCF3 TCF7 TCFL2 TGIF2
MDSC	AP-1 ATF1 ATF2 ATF3 ATF7 BATF C-JUN-CRE CEBP COUP-TFII CRE EAR2 EHF EKLF ELF1 ELF3 ELF4 ELF5 ERG ERRA ERRG ESRRB ETS1 ETV1 ETV2 FLI1 FOSL2 FOXA1 FOXM1 FRA1 FRA2 GABPA GRE IRF1 IRF8 JUN-AP1 JUNB JUND KLF4 KLF5 KLF6 MITF NFIL3 NFKB-P65 NUR77 PGR PU.1 PU.1-IRF RAR:RXR RARA SF1 SP2 SPIB THRB TR4 USF1 ZNF467
CD4_MEMORY	ELF4 ERG ETS1 ETV1 ETV2 ETV4 FLI1 GABPA LEF1 RUNX RUNX1 TCF7 X-BOX
UNK
CD8_EFFECTOR_MEMORY	AP-1 ATF2 ATF3 BATF BRACHYURY C-JUN-CRE ELF1 ELK1 ELK4 EOMES ERG ETS ETS1 ETS1-DISTAL ETS:RUNX ETV1 ETV2 ETV4 EWS:ERG-FUSION EWS:FLI1-FUSION FLI1 FOSL2 FRA1 FRA2 GABPA IRF4 JUN-AP1 JUNB KLF4 KLF5 MEIS1 RUNX RUNX-AML RUNX1 RUNX2 SPDEF SREBP1A SREBP2 TBET TBR1 TBX21 TBX5 TBX6 TGIF1 TGIF2
MONO_CLAS	AP-1 ARE ATF1 ATF2 ATF3 ATF4 ATF7 BACH1 BACH2 BATF C-JUN-CRE CEBP CEBP:AP1 CEBP:CEBP CHOP COUP-TFII CRE EAR2 EHF EKLF ELF1 ELF3 ELF4 ELF5 ELK1 ELK4 ERG ERRA ERRG ESRRB ETS ETS1 ETS1-DISTAL ETV1 ETV2 ETV4 EWS:ERG-FUSION FLI1 FOSL2 FRA1 FRA2 GABPA GFI1B GRE HLF IRF1 IRF2 IRF3 IRF8 JUN-AP1 JUNB JUND KLF14 KLF3 KLF4 KLF5 KLF6 KLF9 MAFA MAFB MAFK MAZ MITF NF-E2 NFE2L2 NFIL3 NR5A2 NRF2 NUR77 PPARA PPAR…
CD4_NAIVE	CRE EHF ELF1 ELF4 ELK1 ELK4 ERG ETS1 ETS1-DISTAL ETS:RUNX ETV1 ETV2 ETV4 EWS:ERG-FUSION EWS:FLI1-FUSION FLI1 GABPA LEF1 MAZ RUNX RUNX-AML RUNX1 RUNX2 SP2 SPDEF TCF3 TCF7 TCFL2 TGIF2
MPP	AP4 ASCL1 ASCL2 ATOH1 BHLHA15 CDX2 CDX4 EHF ELF4 ELK1 ELK4 ERG ETS1 ETS1-DISTAL ETS:E-BOX ETS:RUNX ETV1 ETV2 ETV4 EWS:ERG-FUSION EWS:FLI1-FUSION FLI1 GABPA HEB HOXC9 NEUROD1 NEUROG2 OLIG2 PBX2 PTF1A RUNX RUNX-AML RUNX1 RUNX2 SCL SPDEF TCF12 TCF21 TCF4 TWIST2 ZBTB18 ZNF317
PRE_B	AMYB AP-2ALPHA AP-2GAMMA AP4 AR-HALFSITE ASCL1 ASCL2 ATOH1 BCL6 BHLHA15 BMAL1 BMYB C-MYC CLOCK E2A EBF EBF1 EBF2 EHF ELF3 ELF4 ELK1 ELK4 ERG ETS1 ETS1-DISTAL ETS:E-BOX ETV1 ETV2 ETV4 EWS:ERG-FUSION EWS:FLI1-FUSION FLI1 FOX:EBOX FOXA1 FOXA2 FOXA3 FOXD3 FOXF1 FOXK1 FOXK2 FOXL2 FOXM1 FOXO1 FOXO3 FOXP1 GABPA GLIS3 GRE HEB HIC1 HOXA11 LEF1 LRF MAX MEF2B MEF2C MEF2D MNT MYB MYF5 MYOD MYOG N-MYC NEUROD1…
B_MEMORY	ARNT:AHR ASCL1 ASCL2 ATF1 ATF2 ATF7 BRN1 C-JUN-CRE E2A EBF EBF1 EBF2 EKLF ELF4 ETS1 FLI1 HEB IRF1 IRF2 IRF3 IRF4 IRF8 IRF:BATF ISRE KLF10 KLF14 KLF3 KLF4 KLF5 KLF6 MITF MYF5 MYOG NFKB-P50,P52 NFKB-P65 NFKB-P65-REL OCT11 OCT2 OCT4 OCT4-SOX2-TCF-NANOG OCT6 PAX5 PAX6 PAX8 PIT1 PRDM1 PTF1A PU.1 PU.1-IRF PU.1:IRF8 SCL SCRT1 SLUG SP2 SP5 SPIB TBET TBX21 TBX5 TBX6 TCF12 ZEB1 ZEB2
MONO	AMYB BMYB MYB
MONO
B_TRANSITIONAL	AMYB AP-2ALPHA AP-2GAMMA AP4 ASCL1 ASCL2 ATOH1 BHLHA15 BHLHE41 BMYB BRN1 E2A EBF EBF1 EBF2 ETS:E-BOX FOX:EBOX FOXA1 FOXA2 FOXA3 FOXD3 FOXF1 FOXK1 FOXK2 FOXL2 FOXM1 FOXO1 FOXO3 FOXP1 HEB HIC1 IRF1 IRF3 IRF4 IRF8 MYB MYF5 MYOD MYOG NEUROD1 NEUROG2 OCT11 OCT2 OCT4 OCT4-SOX2-TCF-NANOG OCT6 OLIG2 PAX5 PAX6 PAX8 PITX1:EBOX PRDM9 PTF1A PU.1-IRF PU.1:IRF8 RBPJ:EBOX SCL SCRT1 SLUG SPIB TBX5 TCF12 TCF21 TC…
MONO	GFX NFY RONIN SP1 SP5 ZBTB33
MONO_INT	AP-1 ATF1 ATF2 ATF3 ATF7 BACH1 BACH2 BATF CEBP CHOP EHF ELF3 ELF5 FOSL2 FRA1 FRA2 HLF JUN-AP1 JUNB NFIL3 NFKB-P50,P52 NFKB-P65 NFKB-P65-REL NRF2
MONO_CLAS	AP-1 ARE ARNT:AHR ATF1 ATF2 ATF3 ATF4 ATF7 BACH1 BACH2 BATF BHLHE40 BMAL1 C-JUN-CRE CEBP CEBP:AP1 CHOP CLOCK COUP-TFII CRE EAR2 EHF EKLF ELF1 ELF3 ELF4 ELF5 ELK1 ELK4 ERG ERRA ERRG ESRRB ETS ETS1 ETS1-DISTAL ETV1 ETV2 ETV4 EWS:ERG-FUSION EWS:FLI1-FUSION FLI1 FOSL2 FRA1 FRA2 GABPA GRE HIF-1B HLF IRF1 IRF2 IRF3 IRF8 JUN-AP1 JUNB JUND KLF3 KLF4 KLF5 KLF6 MAFA MAFB MAFK MEF2D MITF NF-E2 NFIL3 NFKB-P6…
B_TRANSITIONAL	AMYB AP-2ALPHA AP-2GAMMA AP4 ASCL1 ASCL2 ATOH1 BHLHA15 BHLHE41 BMYB BRN1 E2A EBF EBF1 EBF2 ETS:E-BOX FOX:EBOX FOXA1 FOXA2 FOXD3 FOXF1 FOXK1 FOXK2 FOXL2 FOXO1 FOXO3 FOXP1 HEB HIC1 IRF1 IRF3 IRF4 IRF8 MEF2D MYB MYF5 MYOD MYOG NEUROD1 NEUROG2 NF1-HALFSITE OCT11 OCT2 OCT4 OCT4-SOX2-TCF-NANOG OCT6 OLIG2 PAX5 PAX6 PAX8 PITX1:EBOX PRDM9 PTF1A PU.1-IRF PU.1:IRF8 RBPJ:EBOX RUNX-AML RUNX1 SCL SLUG TBX5 TCF…
MONO_INT	AP-1 ATF1 ATF2 ATF3 ATF4 ATF7 BACH2 BATF BHLHE40 C-JUN-CRE CEBP CEBP:AP1 CHOP CLOCK COUP-TFII CRE EAR2 EHF EKLF ELF1 ELF3 ELF4 ELF5 ELK1 ERG ERRA ERRG ESRRB ETS ETS1 ETS1-DISTAL ETV1 ETV2 ETV4 EWS:ERG-FUSION FLI1 FOSL2 FRA1 FRA2 GABPA HLF IRF8 JUN-AP1 JUNB JUND KLF3 KLF4 KLF5 KLF6 MAFA MAFK MITF NF-E2 NFIL3 NFKB-P50,P52 NFKB-P65 NFKB-P65-REL NUR77 PPARA PPARE PU.1 PU.1-IRF PU.1:IRF8 RAR:RXR RARA …
CD4_MEMORY	AP-1 ATF1 ATF2 ATF3 ATF7 BATF C-JUN-CRE ELF1 ELK1 ELK4 ERG ETS1 ETS1-DISTAL ETS:RUNX ETV1 ETV2 ETV4 EWS:ERG-FUSION EWS:FLI1-FUSION FLI1 FOSL2 FOXO3 FRA1 FRA2 GABPA GATA GATA3 GATA6 GRE JUN-AP1 JUNB JUND LEF1 MAFA NFKB-P65 RFX RUNX RUNX-AML RUNX1 RUNX2 SPDEF TBX20 TCF3 TCF7
CD4_NAIVE
B_MEMORY	ASCL1 ASCL2 BRN1 C-JUN-CRE E2A EBF EBF1 EBF2 EHF ELF1 ELF3 ELF5 ETS ETS1 ETV2 ETV4 FLI1 FOXO1 GABPA HEB IRF1 IRF3 IRF4 IRF8 MEF2D MYF5 MYOG NFKB-P50,P52 NFKB-P65 NFKB-P65-REL OCT11 OCT2 OCT4 OCT6 PAX5 PAX6 PAX8 PR PTF1A PU.1 PU.1-IRF PU.1:IRF8 SLUG SP2 SPIB TBET TBX5 TCF12 ZEB1 ZEB2
CD4_NAIVE	ATF3 BATF ELF1 ELF4 ELK1 ELK4 ERG ETS ETS1 ETS1-DISTAL ETS:RUNX ETV1 ETV2 ETV4 EWS:ERG-FUSION EWS:FLI1-FUSION FLI1 FOSL2 FOXA2 FOXF1 FOXK1 FOXK2 FOXL2 FOXM1 FOXO1 FOXO3 FOXP1 GABPA GATA JUNB JUND KLF3 KLF5 LEF1 MAFA MAZ PGR RFX5 RFX6 RORG RUNX RUNX-AML RUNX1 RUNX2 SOX10 SP2 SP5 SPDEF TCF3 TCF7 TCFL2
ERYTHROCYTE	AMYB AP4 AR-HALFSITE ATOH1 BHLHA15 BMYB CRX EGR2 EKLF EOMES FOXA1 FOXF1 FOXK1 FOXK2 FOXL2 FOXO1 FOXO3 FOXP1 GATA1 GATA2 GATA3 GATA4 GATA6 GATA:SCL GSC HAND2 HIC1 KLF10 KLF14 KLF3 KLF4 KLF5 KLF6 KLF9 MAZ MEIS1 MNT MYB MYOD NEUROD1 NEUROG2 NF1 NF1-HALFSITE NFAT NKX6.1 OLIG2 OTX2 PITX1 PR RFX RFX1 RFX2 RFX5 RFX6 RUNX RUNX-AML RUNX1 RUNX2 SCL SMAD2 SMAD3 SMAD4 SOX10 SOX15 SOX17 SOX2 SOX3 SOX4 SOX6 SO…
GP	AMYB ATF4 BHLHA15 BMYB CEBP CEBP:AP1 CHOP HLF MYB NF1-HALFSITE NFIL3 OLIG2 RUNX RUNX-AML RUNX1 RUNX2 TCF4 TWIST2 ZBTB18
B_NAIVE	ASCL1 ASCL2 ATF2 BRN1 C-JUN-CRE E2A EBF EBF1 EBF2 ELF5 ETS1 ETV2 ETV4 FLI1 FOXO1 GABPA HEB IRF1 IRF3 IRF4 IRF8 KLF14 KLF5 MEF2A MEF2B MEF2C MEF2D MITF MYF5 MYOG NFKB-P50,P52 NFKB-P65 NFKB-P65-REL NPAS2 OCT11 OCT2 OCT4 OCT4-SOX2-TCF-NANOG OCT6 PAX5 PAX6 PAX8 PTF1A PU.1 PU.1-IRF PU.1:IRF8 SLUG SP2 SP5 SPIB T1ISRE TBET TBX5 TBX6 TCF12 ZEB1 ZEB2
pDC	AMYB AP-1 AP4 ASCL1 ASCL2 ATF3 ATOH1 BACH1 BACH2 BATF BHLHA15 BMYB CDX2 CDX4 E2A EHF ELF1 ELF3 ELF4 ELF5 ELK1 ELK4 ERG ETS ETS1 ETS1-DISTAL ETS:E-BOX ETS:RUNX ETV1 ETV2 ETV4 EWS:ERG-FUSION EWS:FLI1-FUSION FLI1 FOSL2 FOXD3 FOXO1 FRA1 FRA2 GABPA HEB HIC1 HOXA1 HOXA11 HOXA2 HOXB13 HOXB4 HOXC9 IRF4 JUN-AP1 JUNB MAFA MAFK MEIS1 MYB MYF5 MYOD MYOG NEUROD1 NEUROG2 NF-E2 NF1 NF1-HALFSITE NFE2L2 NRF2 OLIG…
CD8_TERM_EFFECT	AP-1 ATF1 ATF2 ATF3 ATF7 BACH2 BATF C-JUN-CRE CRE EGR2 ELF1 ELK1 ELK4 EOMES ERG ETS ETS1 ETS1-DISTAL ETS:RUNX ETV1 ETV2 ETV4 EWS:FLI1-FUSION FLI1 FOSL2 FOXA2 FOXF1 FOXK1 FOXK2 FOXL2 FOXO1 FOXO3 FOXP1 FRA1 FRA2 GABPA IRF3 JUN-AP1 JUNB JUND KLF3 KLF4 KLF6 KLF9 MAFA NFKB-P65 RORA RORG RORGT SP1 SP5 TBET TBR1 TBX21 TBX5 TBX6 WT1
preDC	AMYB AP-1 AP4 ASCL1 ASCL2 ATF3 ATF4 ATOH1 BACH1 BACH2 BATF BHLHA15 BMYB CEBP CEBP:AP1 CHOP E2A EHF ELF1 ELF3 ELF4 ELF5 ELK1 ELK4 ERG ETS ETS1 ETS1-DISTAL ETS:E-BOX ETS:RUNX ETV1 ETV2 ETV4 EWS:ERG-FUSION EWS:FLI1-FUSION FLI1 FOSL2 FOXO1 FRA1 FRA2 GABPA HEB HIC1 HLF IRF1 IRF2 IRF3 IRF4 IRF8 JUN-AP1 JUNB MAFA MAFK MEF2D MITF MYB MYF5 MYOD MYOG NEUROD1 NEUROG2 NF-E2 NF1 NF1-HALFSITE NFE2L2 NFIL3 NRF2…
CD4_NAIVE	CRE E2A EGR1 EGR2 EHF ELF1 ELF3 ELF4 ELK1 ELK4 ERG ETS ETS1 ETS1-DISTAL ETS:RUNX ETV1 ETV2 ETV4 EWS:ERG-FUSION EWS:FLI1-FUSION FLI1 FOXK2 FOXO3 FOXP1 GABPA KLF10 KLF14 KLF3 KLF5 KLF6 KLF9 LEF1 MAZ MEIS1 RFX6 RUNX RUNX-AML RUNX1 RUNX2 SLUG SP1 SP2 SP5 SPDEF STAT4 STAT5 TBOX:SMAD TCF3 TCF7 TCFL2 TGIF1 TGIF2 WT1 ZEB1 ZEB2 ZFP281 ZNF467
CLP	AP-2GAMMA AP4 ARE ASCL1 ASCL2 ATOH1 BHLHA15 E2A EBF EBF1 EBF2 ERG ETS1 ETS1-DISTAL ETS:E-BOX ETV1 ETV2 ETV4 EWS:ERG-FUSION EWS:FLI1-FUSION FLI1 GRE HEB MEF2D MYF5 MYOD MYOG NEUROD1 NEUROG2 OLIG2 PGR PTF1A RBPJ:EBOX RFX RFX1 RFX2 RUNX1 RUNX2 SCL SLUG TCF12 TCF21 TCF4 TWIST2 ZBTB18 ZEB1
MEP	AMYB AP4 ATOH1 BHLHA15 BMYB CRX EKLF ELK1 ELK4 EOMES ERG ETS1 ETS1-DISTAL ETS:E-BOX ETV1 ETV2 ETV4 EWS:ERG-FUSION EWS:FLI1-FUSION FLI1 FOXK1 FOXO1 FOXO3 GATA1 GATA2 GATA3 GATA4 GATA6 GATA:SCL GLI2 GRHL2 GSC HOXB4 HOXC9 KLF10 KLF14 KLF3 KLF4 KLF5 KLF6 KLF9 MAFA MAZ MYB MYOD NEUROG2 NF1 NF1-HALFSITE NKX6.1 NRF2 OLIG2 OTX2 PBX2 PDX1 RFX RFX1 RFX2 RFX5 RUNX RUNX-AML RUNX1 RUNX2 SCL SMAD2 SMAD3 SMAD4 …
HSC	AP-1 AP4 ASCL1 ATF3 ATOH1 BACH1 BACH2 BATF BHLHA15 CDX2 CDX4 EHF ELF1 ELF3 ELF4 ELF5 ELK1 ELK4 ERG ETS ETS1 ETS1-DISTAL ETS:E-BOX ETS:RUNX ETV1 ETV2 ETV4 EWS:ERG-FUSION EWS:FLI1-FUSION FLI1 FOSL2 FOXO1 FRA1 FRA2 GABPA GATA GATA1 GATA2 GATA3 GATA4 GATA6 GATA:SCL HOXA1 HOXA11 HOXA13 HOXA2 HOXB13 HOXB4 HOXC9 HOXD10 HOXD11 HOXD13 JUN-AP1 JUNB LHX3 MAX MYF5 NEUROD1 NEUROG2 NF-E2 NF1 NF1-HALFSITE NFE2L…
CD4_NAIVE
preDC	ASCL1 ATOH1 BHLHA15 EHF ELK4 ERG ETS1 ETS:E-BOX ETV1 ETV2 ETV4 EWS:ERG-FUSION EWS:FLI1-FUSION FLI1 FOXO1 GABPA GATA1 GATA2 GATA3 GATA4 GATA6 GATA:SCL HOXB13 HOXC9 NEUROD1 NEUROG2 OLIG2 PBX2 RUNX1 SCL SOX10 SPDEF TCF21 TCF4 TLX? TRPS1 TWIST2
preDC	AMYB AP-1 AP4 ASCL1 ASCL2 ATF3 ATOH1 BACH1 BACH2 BATF BHLHA15 BMYB CDX2 CDX4 E2A EHF ELF1 ELF3 ELF4 ELF5 ELK1 ELK4 ERG ETS ETS1 ETS1-DISTAL ETS:E-BOX ETS:RUNX ETV1 ETV2 ETV4 EWS:ERG-FUSION EWS:FLI1-FUSION FLI1 FOSL2 FOXO1 FRA1 FRA2 GABPA GATA3 GATA:SCL HEB HIC1 HOXA1 HOXA11 HOXA13 HOXA2 HOXB13 HOXB4 HOXC9 HOXD10 HOXD11 HOXD13 JUN-AP1 JUNB MAFA MEIS1 MYB MYF5 MYOD MYOG NEUROD1 NEUROG2 NF-E2 NF1 NF…
MONO	GFX GFY GFY-STAF NFY RONIN SP1 SP5 ZBTB33
NK	AP-1 ATF2 ATF3 BRACHYURY C-JUN-CRE ELK1 ELK4 EOMES ERG ETS1 ETS1-DISTAL ETS:RUNX ETV2 ETV4 EWS:ERG-FUSION EWS:FLI1-FUSION FLI1 FOSL2 IRF4 JUN-AP1 JUNB KLF4 MEIS1 RORA RORGT RUNX RUNX-AML RUNX1 RUNX2 SP2 SREBP2 TBET TBR1 TBX21 TBX5 TBX6 TGIF1 TGIF2
MPP	AMYB AP-1 AP4 ASCL1 ATF3 ATOH1 BACH2 BATF BHLHA15 BMYB CDX4 CRX EHF ELF1 ELF3 ELF4 ELF5 ELK1 ELK4 ERG ETS ETS1 ETS1-DISTAL ETS:E-BOX ETS:RUNX ETV1 ETV2 ETV4 EWS:ERG-FUSION EWS:FLI1-FUSION FLI1 FOXO1 FRA1 FRA2 GABPA GATA GATA1 GATA2 GATA3 GATA4 GATA6 GATA:SCL HOXA1 HOXB13 HOXB4 HOXC9 JUNB MYB MYF5 NEUROD1 NEUROG2 NRF2 OCT:OCT-SHORT OLIG2 PBX2 PDX1 PTF1A PU.1 RFX RFX1 RFX2 RFX5 RFX6 RUNX RUNX-AML R…
BASO	ATF1 ATF2 ATF4 ATF7 C-JUN-CRE CEBP CEBP:AP1 CHOP COUP-TFII EAR2 GATA GATA1 GATA2 GATA3 GATA4 GATA6 GATA:SCL HLF MYB NFIL3 NKX6.1 RUNX RUNX-AML RUNX1 RUNX2 TRPS1
GMP	AMYB AP-1 AP4 ASCL1 ATF1 ATF3 ATF4 ATOH1 BACH1 BACH2 BATF BHLHA15 BMYB CEBP CEBP:AP1 CEBP:CEBP CHOP EHF ELF1 ELF3 ELF4 ELF5 ELK1 ELK4 ERG ETS ETS1 ETS1-DISTAL ETS:E-BOX ETS:RUNX ETV1 ETV2 ETV4 EWS:ERG-FUSION EWS:FLI1-FUSION FLI1 FOSL2 FOXO1 FRA1 FRA2 GABPA HLF JUN-AP1 JUNB MAFA MAFB MAFK MITF MYB MYF5 MYOD MYOG NEUROD1 NEUROG2 NF-E2 NF1-HALFSITE NFE2L2 NFIL3 NRF2 OLIG2 PTF1A PU.1 RFX RFX1 RFX2 RF…
pDC	AP4 ASCL1 ASCL2 ATOH1 BHLHA15 BZIP:IRF CHR E2A ELF5 EOMES ETS:E-BOX ETS:RUNX HEB HIC1 HOXA10 HOXD10 IRF1 IRF2 IRF3 IRF4 IRF8 IRF:BATF ISRE MAX MEF2D MEIS1 MYF5 MYOD MYOG NEUROD1 NEUROG2 NF1-HALFSITE OLIG2 PITX1:EBOX PRDM1 PRDM9 PTF1A PU.1 PU.1-IRF PU.1:IRF8 RBPJ:EBOX RFX6 RUNX RUNX-AML RUNX1 RUNX2 SCL SIX2 SLUG SMAD2 SMAD3 SMAD4 SPIB TBX21 TBX5 TCF12 TCF21 TCF4 TGIF2 TWIST TWIST2 UNKNOWN-ESC-ELEM…
CMP	AMYB AP-1 AP4 ASCL1 ATF3 ATF4 ATOH1 BACH1 BACH2 BATF BHLHA15 BMYB CEBP CEBP:AP1 CHOP EHF ELF1 ELF3 ELF4 ELF5 ELK1 ELK4 ERG ETS ETS1 ETS1-DISTAL ETS:E-BOX ETS:RUNX ETV1 ETV2 ETV4 EWS:ERG-FUSION EWS:FLI1-FUSION FLI1 FOSL2 FOXO1 FRA1 FRA2 GABPA GATA GATA1 GATA2 GATA3 GATA4 GATA6 GATA:SCL HEB HLF JUN-AP1 JUNB MAFA MAFK MYB MYF5 MYOD MYOG NEUROD1 NEUROG2 NF-E2 NF1-HALFSITE NFE2L2 NFIL3 NRF2 OCT4:SOX17…
MONO_INT	AP-1 ATF1 ATF2 ATF3 ATF4 ATF7 BACH2 BATF BHLHE40 BHLHE41 BMAL1 C-JUN-CRE C-MYC CEBP CEBP:AP1 CHOP CLOCK COUP-TFII CRE EAR2 EHF EKLF ELF1 ELF3 ELF4 ELF5 ELK1 ELK4 ERE ERG ERRA ERRG ESRRB ETS ETS1 ETS1-DISTAL ETV1 ETV2 ETV4 EWS:ERG-FUSION EWS:FLI1-FUSION FLI1 FOSL2 FOXO1 FRA1 FRA2 GABPA HIF-1A HIF-1B HLF HNF4A IRF1 IRF2 IRF3 IRF4 IRF8 ISRE JUN-AP1 JUNB JUND KLF3 KLF4 KLF5 KLF6 KLF9 MAFA MAFK MAX ME…
MP	AMYB AP-1 ATF1 ATF2 ATF3 ATF4 ATF7 BACH1 BACH2 BATF C-JUN-CRE CEBP CEBP:AP1 CEBP:CEBP CHOP COUP-TFII EAR2 EKLF ELF3 ELF5 FOSL2 FOXO1 FRA1 FRA2 HLF HOXA10 HOXD12 IRF1 IRF3 IRF8 JUN-AP1 JUNB KLF14 KLF3 KLF4 KLF5 KLF6 KLF9 LXH9 MAFK MYB NANOG NF-E2 NFIL3 OCT:OCT-SHORT PAX5 PPARA PU.1 PU.1-IRF PU.1:IRF8 RARA SIX2 SP2 SP5 SPIB
PRE_B	AP-2ALPHA AP-2GAMMA AP4 ASCL1 ASCL2 ATOH1 BHLHA15 BHLHE41 BMAL1 BRN1 C-MYC E2A EBF EBF1 EBF2 HEB IRF8 LEF1 MAX MNT MYF5 MYOD MYOG N-MYC NEUROD1 NEUROG2 NPAS OCT11 OCT2 OCT4 OCT4-SOX2-TCF-NANOG OCT6 OLIG2 PAX5 PAX6 PAX8 PTF1A PU.1:IRF8 RBPJ:EBOX RUNX RUNX-AML RUNX1 RUNX2 SCL SLUG TCF12 TCF21 TCF3 TCF4 TCF7 TWIST TWIST2 ZBTB18 ZEB1 ZEB2
NK	ATF2 BRACHYURY C-JUN-CRE CRE ELK1 ELK4 EOMES ERG ETS1 ETS1-DISTAL ETS:RUNX ETV1 ETV2 ETV4 EWS:ERG-FUSION EWS:FLI1-FUSION FLI1 GABPA IRF4 MEIS1 RORA RORG RORGT RUNX RUNX-AML RUNX1 RUNX2 SP2 SREBP1A SREBP2 TBET TBR1 TBX21 TBX5 TBX6 TGIF1 TGIF2
GMP	AMYB AP-1 AP4 ASCL1 ATF3 ATF4 ATOH1 BACH1 BACH2 BATF BHLHA15 BMYB CEBP CEBP:AP1 CEBP:CEBP CHOP EHF ELF3 ELF4 ELF5 ELK1 ELK4 ERG ETS ETS1 ETS1-DISTAL ETS:E-BOX ETS:RUNX ETV1 ETV2 ETV4 EWS:ERG-FUSION EWS:FLI1-FUSION FLI1 FOSL2 FOXO1 FRA1 FRA2 GABPA HLF HOXA10 HOXA9 IRF1 IRF2 IRF3 IRF4 IRF8 ISRE JUN-AP1 JUNB MAFA MAFB MAFK MITF MYB MYF5 MYOD MYOG NEUROD1 NEUROG2 NF-E2 NF1-HALFSITE NFAT:AP1 NFIL3 NRF…
CD8_MAIT	AP-1 ATF1 ATF2 ATF3 ATF7 BATF C-JUN-CRE CRE EGR1 EGR2 EHF EKLF ELF1 ELF4 ELK1 ELK4 EOMES ERG ETS ETS1 ETS1-DISTAL ETS:RUNX ETV1 ETV2 ETV4 EWS:ERG-FUSION EWS:FLI1-FUSION FLI1 FOSL2 FOXA2 FOXA3 FOXK1 FOXK2 FOXO3 FOXP1 FRA1 FRA2 GABPA GATA IRF4 JUN-AP1 JUNB JUND KLF14 KLF4 KLF5 KLF9 LEF1 MAFA MEIS1 RORA RORG RORGT RUNX RUNX-AML RUNX1 RUNX2 SPDEF TBET TBR1 TBX20 TBX21 TBX5 TBX6 TCF3 TGIF1 TGIF2 WT1
MPP
CD4_NAIVE	ATF1 CRE EHF ELF1 ELF3 ELF4 ELK1 ELK4 ERG ETS1 ETS1-DISTAL ETS:RUNX ETV1 ETV2 ETV4 EWS:ERG-FUSION EWS:FLI1-FUSION FLI1 FOXP1 GABPA LEF1 MAZ PU.1 RUNX RUNX-AML RUNX1 RUNX2 SPDEF TCF3 TCF7 TCFL2 TGIF2
MPP	EHF ERG ETS1 ETS:E-BOX ETV1 ETV2 EWS:FLI1-FUSION FLI1 GATA1 GATA2 GATA3 GATA4 GATA6 GATA:SCL HOXA1 HOXC9 PBX2 PDX1 TRPS1
MoDC	ATF1 ATF2 ATF3 ATF7 BATF C-JUN-CRE CRE EHF EKLF ELF3 ELF4 ELF5 ETS1 FLI1 IRF1 IRF2 IRF3 IRF4 IRF8 JUNB JUND KLF4 KLF5 KLF6 NFKB-P65 NFKB-P65-REL NFY PRDM1 PU.1 PU.1-IRF PU.1:IRF8 SPIB ZNF189 ZNF467
PLASMA	AP4 ASCL1 ASCL2 ATOH1 BHLHA15 BRN1 BZIP:IRF E2A FOXA2 FOXA3 FOXK1 HEB IRF1 IRF2 IRF3 IRF4 IRF8 IRF:BATF ISRE MEF2A MEF2B MEF2C MEF2D MYF5 MYOD MYOG NEUROD1 NEUROG2 NFKB-P65 NFKB-P65-REL OCT11 OCT2 OCT4 OCT4-SOX2-TCF-NANOG OCT6 OLIG2 PITX1:EBOX PRDM1 PTF1A PU.1-IRF PU.1:IRF8 RBPJ:EBOX SCL SCRT1 SLUG TBET TBX5 TBX6 TCF12 TCF21 TCF4 TWIST TWIST2 ZBTB18 ZEB1 ZEB2
CD4_MEMORY	EGR1 EGR2 ELK1 ELK4 ERG ETS1 ETS:RUNX ETV1 ETV2 ETV4 EWS:FLI1-FUSION FLI1 GABPA KLF3 LEF1 MAZ SP2 SP5 TCF3 TCF7 TCFL2 X-BOX ZEB1
CMP	AMYB AP4 AR-HALFSITE BACH1 BMYB CRX EHF ELF1 ELF3 ELF4 ELF5 ELK1 ELK4 EOMES ERG ETS1 ETS1-DISTAL ETS:E-BOX ETS:RUNX ETV1 ETV2 ETV4 EWS:ERG-FUSION EWS:FLI1-FUSION FLI1 FOXO1 GABPA GATA1 GATA2 GATA3 GATA4 GATA6 GATA:SCL GLI2 HOXA1 HOXA2 HOXB4 HOXC9 MAFA MYB MYOD NF-E2 NF1-HALFSITE NFE2L2 NRF2 PBX2 PDX1 RFX RFX1 RFX2 RUNX RUNX-AML RUNX1 RUNX2 SCL SMAD2 SMAD3 SMAD4 SOX10 SOX3 SOX6 SOX9 SPDEF STAT4 TG…
BASO	AMYB AP-1 AP4 ATF1 ATF2 ATF3 ATF4 ATF7 BACH2 BATF BCL11A BMYB C-JUN-CRE CEBP CEBP:AP1 CHOP COUP-TFII CRX FOSL2 FRA1 FRA2 GATA GATA1 GATA2 GATA3 GATA4 GATA6 GATA:SCL GSC HLF JUN-AP1 JUNB MAFA MAFB MYB NANOG NFIL3 NKX6.1 OTX2 RUNX RUNX-AML RUNX1 RUNX2 SCL SOX10 SREBP1A TBX20 TGIF1 TGIF2 TRPS1
CD8_MAIT	AP-1 ATF1 ATF2 ATF3 ATF7 BACH2 BATF C-JUN-CRE CRE EGR2 ELF1 ELK1 ELK4 EOMES ERG ETS ETS1 ETS1-DISTAL ETS:RUNX ETV1 ETV2 ETV4 EWS:ERG-FUSION EWS:FLI1-FUSION FLI1 FOSL2 FOXA1 FOXA2 FOXA3 FOXF1 FOXK1 FOXK2 FOXL2 FOXO1 FOXO3 FOXP1 FRA1 FRA2 GABPA IRF4 JUN-AP1 JUNB JUND KLF14 KLF3 KLF4 KLF9 MAFA MEIS1 NFKB-P50,P52 NFKB-P65 RORA RORG RORGT RUNX RUNX-AML RUNX1 RUNX2 SP5 SPDEF TBET TBOX:SMAD TBR1 TBX21 T…
CMP
CLP	AP4 ASCL1 ASCL2 ATOH1 BHLHA15 E2A EBF EBF1 EBF2 EHF ELF3 ELF4 ELF5 ELK1 ELK4 ERG ETS1 ETS1-DISTAL ETS:E-BOX ETV1 ETV2 ETV4 EWS:ERG-FUSION EWS:FLI1-FUSION FLI1 FOXO1 GABPA GATA1 GATA2 GATA3 GATA4 GATA6 GATA:SCL HEB MYF5 MYOD MYOG NEUROD1 NEUROG2 NFAT OLIG2 PTF1A PU.1 RFX RFX1 RFX2 RUNX RUNX-AML RUNX1 RUNX2 SCL SPDEF TCF12 TCF21 TCF4 TRPS1 TWIST2 X-BOX ZBTB18 ZNF341
pDC	AP-1 AP4 AR-HALFSITE ASCL1 ATF3 ATOH1 BATF BHLHA15 BZIP:IRF EHF EKLF ELF3 ELF4 ELF5 ETS1 ETS:RUNX ETV1 ETV2 FLI1 FOSL2 FRA1 FRA2 HOXA10 HOXD10 IRF1 IRF2 IRF3 IRF4 IRF8 ISRE JUN-AP1 JUNB MYF5 MYOD MYOG NEUROD1 NEUROG2 OLIG2 PRDM1 PU.1 PU.1-IRF PU.1:IRF8 RUNX RUNX-AML RUNX1 RUNX2 SCL SIX2 SPIB T1ISRE TCF12 TCF21 TCF4 TWIST2 ZNF189
